# Supplementary material for: Emotional, Behavioral, and Physical Health Consequences in Caregivers of Children with Cancer: A Network Analysis Differentiation in Mothers’ and Fathers’ Reactivity
Source: Cancers (Basel). 2023 Jul 4;15(13):3496. doi: 10.3390/cancers15133496 (PMC10340596; doi:10.3390/cancers15133496)
Supplement: Supplementary file 1 [file cancers-15-03496-s001.zip]

Archive with 3 entries (3 files):
- Supplementary S1.pdf
- Supplementary S2.jpeg
- Supplementary S3.jpeg
